# Supplementary material for: Optimizing Biologic Treatment Selection in Chronic Rhinosinusitis with Nasal Polyps: A Network Meta-Analysis of Efficacy and Safety Across 22 RCTs
Source: Pharmaceuticals (Basel). 2025 Sep 28;18(10):1455. doi: 10.3390/ph18101455 (PMC12566755; doi:10.3390/ph18101455)
Supplement: Supplementary file 1 [file pharmaceuticals-18-01455-s001.zip]

Archive with 1 entries (1 files):
- pharmaceuticals-3803666-supplementary.pdf
